# Supplementary material for: Dietary lignans, plasma enterolactone levels, and metabolic risk in men: exploring the role of the gut microbiome
Source: BMC Microbiol. 2022 Mar 29;22:82. doi: 10.1186/s12866-022-02495-0 (PMC8966171; doi:10.1186/s12866-022-02495-0)
Supplement: Supplementary file 1 — Additional file 1: Supplemental Table S2. list of enzymes that significantly associated with enterolactone concentration. [file 12866_2022_2495_MOESM1_ESM.xlsx]

## Sheet: Supplemental Table S2
Supplemental Table S2: list of enzymes that significantly associated with enterolactone concentration
	EnzymeID	coef	stderr	N.not.0	pval	qval	EnzymeName
1	4.2.1.70	0.00339831	0.00036805	885	1.92e-19	2.16e-15	pseudouridylate synthase
2	2.1.1.72	0.00421138	0.000501239	895	1.75e-16	9.89e-13	site-specific dna-methyltransferase (adenine-speci
3	4.2.1.49	0.00278663	0.000342257	878	1.33e-15	4.99e-12	urocanate hydratase
4	2.1.1.74	0.00306588	0.000383199	894	3.89e-15	1.1e-11	(fadh(2)-oxidizing)
5	2.7.7.6	0.00528286	0.0006662	895	6.65e-15	1.5e-11	dna-directed rna polymerase
6	1.8.4.12	0.00239282	0.000314317	882	6.92e-14	1.3e-10	peptide-methionine (r)-s-oxide reductase
7	3.4.14.11	-0.00131916	0.000184487	854	1.82e-12	2.57e-09	xaa-pro dipeptidyl-peptidase
8	6.1.1.4	0.00302152	0.000424187	895	2.2e-12	2.75e-09	leucine--trna ligase
9	3.2.1.55	-0.00290869	0.000437976	895	5.45e-11	4.78e-08	non-reducing end alpha-l-arabinofuranosidase
10	4.1.1.32	0.00261438	0.000393776	889	5.51e-11	4.78e-08	phosphoenolpyruvate carboxykinase (gtp)
11	5.99.1.2	0.00322085	0.000492077	895	1.01e-10	8.12e-08	dna topoisomerase
12	3.6.1.3	0.00220776	0.000338106	894	1.11e-10	8.37e-08	adenosinetriphosphatase
13	2.4.1.187	-0.00177641	0.00027733	761	2.44e-10	1.72e-07	mannosaminyltransferase
14	2.4.2.21	-0.00196597	0.000309991	895	3.62e-10	2.4e-07	nicotinate-nucleotide--dimethylbenzimidazole phosp
15	3.5.1.25	-0.00223965	0.000358527	895	6.52e-10	4.09e-07	n-acetylglucosamine-6-phosphate deacetylase
16	1.14.13.81	0.000873092	0.000144437	890	2.21e-09	1.25e-06	magnesium-protoporphyrin Ix monomethyl ester (oxid
17	1.1.1.88	-0.00134273	0.000223409	744	2.71e-09	1.46e-06	hydroxymethylglutaryl-coa reductase
18	2.7.4.9	0.00221705	0.000372585	895	3.86e-09	1.81e-06	dtmp kinase
19	3.5.4.10	0.00169778	0.000286046	895	4.22e-09	1.9e-06	Imp cyclohydrolase
20	2.7.9.1	0.00109436	0.000184609	894	4.4e-09	1.91e-06	pyruvate, phosphate dikinase
21	3.2.1.135	-0.00138794	0.00023518	841	5.14e-09	2.13e-06	neopullulanase
22	3.5.99.3	-0.000359423	6.18e-05	162	8.67e-09	3.15e-06	hydroxydechloroatrazine ethylaminohydrolase
23	3.6.1.1	0.00208137	0.000360038	895	1.03e-08	3.52e-06	Inorganic diphosphatase
24	2.6.1.42	0.00162366	0.000282785	895	1.29e-08	4.28e-06	branched-chain-amino-acid transaminase
25	1.2.99.5	0.00288961	0.000509332	429	1.9e-08	5.66e-06	formylmethanofuran dehydrogenase
26	2.7.1.100	-0.000902598	0.000160948	444	2.74e-08	7.73e-06	s-methyl-5-thioribose kinase
27	4.1.1.33	-0.000834251	0.00015075	362	4.13e-08	1.08e-05	diphosphomevalonate decarboxylase
28	1.2.7.1	0.00223773	0.000416716	890	1.01e-07	2.32e-05	pyruvate synthase
29	6.2.1.1	0.00196956	0.00036641	861	9.8e-08	2.32e-05	acetate--coa ligase
30	1.21.4.1	-0.000732131	0.000136551	211	1.05e-07	2.38e-05	d-proline reductase (dithiol)
31	6.4.1.3	0.00171395	0.000322467	895	1.35e-07	2.82e-05	propionyl-coa carboxylase
32	2.8.3.11	0.000905366	0.000170581	365	1.41e-07	2.89e-05	citramalate coa-transferase
33	3.1.3.2	-0.00168472	0.000320861	890	1.9e-07	3.64e-05	acid phosphatase
34	3.1.4.37	0.00152457	0.00029021	304	1.88e-07	3.64e-05	2',3'-cyclic-nucleotide 3'-phosphodiesterase
35	2.7.1.5	-0.00139744	0.000268679	895	2.47e-07	4.29e-05	rhamnulokinase
36	2.1.1.79	-0.001574	0.000302427	779	2.42e-07	4.29e-05	cyclopropane-fatty-acyl-phospholipid synthase
37	1.1.3.21	-0.000451083	8.67e-05	263	2.47e-07	4.29e-05	glycerol-3-phosphate oxidase
38	3.2.1.45	0.00117781	0.000227066	772	2.65e-07	4.53e-05	glucosylceramidase
39	3.4.13.3	0.00127204	0.000250378	892	4.6e-07	7.11e-05	transferred entry: 3.4.13.18 and 3.4.13.20
40	1.5.1.5	-0.000466068	9.3e-05	238	6.44e-07	8.76e-05	methylenetetrahydrofolate dehydrogenase (nadp(+))
41	2.4.1.1	0.00240218	0.000480339	895	6.89e-07	9.14e-05	glycogen phosphorylase
42	1.2.3.3	-0.000719442	0.000144221	570	7.33e-07	9.62e-05	pyruvate oxidase
43	6.1.1.2	0.001651	0.00033336	895	8.78e-07	0.000110044	tryptophan--trna ligase
44	3.5.99.6	-0.00209323	0.000425013	895	1.01e-06	0.000120746	glucosamine-6-phosphate deaminase
45	2.7.1.31	-0.00161528	0.000329838	895	1.16e-06	0.000133158	glycerate 3-kinase
46	3.2.1.99	-0.00220295	0.000456199	895	1.62e-06	0.000180774	arabinan endo-1,5-alpha-l-arabinosidase
47	2.8.4.1	0.00111516	0.000232622	356	1.92e-06	0.000210299	coenzyme-b sulfoethylthiotransferase
48	2.2.1.2	-0.00163553	0.00034209	895	2.04e-06	0.000218978	transaldolase
49	1.3.1.14	-0.00167282	0.000352447	894	2.42e-06	0.000252478	dihydroorotate dehydrogenase (nad(+))
50	4.1.99.18	-0.00145811	0.000310192	895	3.01e-06	0.000303051	cyclic pyranopterin phosphate synthase
51	2.1.1.242	-0.00124703	0.000265525	870	3.07e-06	0.000306476	16s rrna (guanine(1516)-n(2))-methyltransferase
52	2.9.1.1	-0.000995963	0.000214406	892	3.92e-06	0.000365077	l-seryl-trna(sec) selenium transferase
53	3.2.2.8	-0.000852201	0.000183446	384	3.91e-06	0.000365077	ribosylpyrimidine nucleosidase
54	5.3.1.4	-0.0016302	0.000353228	895	4.51e-06	0.000404561	l-arabinose Isomerase
55	3.2.1.25	-0.000957559	0.000207497	831	4.52e-06	0.000404561	beta-mannosidase
56	3.1.21.3	0.00181304	0.000396012	894	5.36e-06	0.000455415	type I site-specific deoxyribonuclease
57	2.4.1.7	-0.00119865	0.000261847	666	5.38e-06	0.000455415	sucrose phosphorylase
58	3.2.1.n1	-0.00182901	0.000401054	892	5.83e-06	0.000479493	blood group b branched chain alpha-1,3-galactosida
59	2.4.1.18	0.00223411	0.00049696	895	7.87e-06	0.000612035	1,4-alpha-glucan branching enzyme
60	1.4.4.2	0.0020912	0.000465338	894	7.93e-06	0.000612363	glycine dehydrogenase (aminomethyl-transferring)
61	3.6.3.3	-0.00116268	0.000260651	895	9.23e-06	0.000676055	cadmium-exporting atpase
62	3.5.4.9	-0.00105609	0.000237777	869	1.01e-05	0.000723552	methenyltetrahydrofolate cyclohydrolase
63	4.3.1.12	0.00132792	0.000299642	532	1.05e-05	0.000747033	ornithine cyclodeaminase
64	2.4.1.11	0.001033	0.000233206	727	1.06e-05	0.000749681	glycogen(starch) synthase
65	4.1.1.41	0.00193768	0.000438782	895	1.13e-05	0.000787169	methylmalonyl-coa decarboxylase
66	5.3.1.14	-0.00165859	0.000376177	895	1.17e-05	0.000807376	l-rhamnose Isomerase
67	4.1.1.22	-0.000486475	0.000110377	317	1.18e-05	0.000808512	histidine decarboxylase
68	5.1.1.1	0.00158674	0.000363234	895	1.4e-05	0.000913519	alanine racemase
69	6.6.1.2	0.000800328	0.000183493	607	1.44e-05	0.000936115	cobaltochelatase
70	4.99.1.3	0.000979381	0.00022536	892	1.55e-05	0.000993034	sirohydrochlorin cobaltochelatase
71	2.1.1.13	0.00141292	0.00032691	894	1.72e-05	0.00104629	methionine synthase
72	3.2.1.14	-0.000535904	0.000124038	226	1.73e-05	0.00104629	chitinase
73	2.7.7.39	0.00113565	0.000263835	793	1.86e-05	0.00109996	glycerol-3-phosphate cytidylyltransferase
74	1.2.7.7	0.00100029	0.000233309	771	2.01e-05	0.00116332	3-methyl-2-oxobutanoate dehydrogenase (ferredoxin)
75	3.6.1.15	-0.00082298	0.00019197	639	2.01e-05	0.00116332	nucleoside-triphosphate phosphatase
76	3.2.1.96	-0.000786713	0.000185316	416	2.42e-05	0.00136244	mannosyl-glycoprotein endo-beta-n-acetylglucosamin
77	6.3.1.5	0.00217715	0.000515224	895	2.63e-05	0.00146942	nad(+) synthase
78	1.1.1.41	-0.000692846	0.000164043	451	2.66e-05	0.00147541	Isocitrate dehydrogenase (nad(+))
79	5.1.3.32	-0.00180728	0.000431888	893	3.14e-05	0.00167264	l-rhamnose mutarotase
80	2.5.1.30	0.00134996	0.000323319	736	3.27e-05	0.0017247	heptaprenyl diphosphate synthase
81	3.6.5.3	0.0011634	0.000279682	895	3.5e-05	0.0018024	protein-synthesizing gtpase
82	2.4.2.2	-0.000876344	0.000211166	869	3.65e-05	0.00185334	pyrimidine-nucleoside phosphorylase
83	6.2.1.3	0.00109307	0.000264701	895	3.98e-05	0.00197913	long-chain-fatty-acid--coa ligase
84	5.3.1.26	-0.00105724	0.000255881	538	3.94e-05	0.00197913	galactose-6-phosphate Isomerase
85	2.1.3.6	-0.000309021	7.5e-05	211	4.17e-05	0.00202934	putrescine carbamoyltransferase
86	1.3.98.1	-0.000630058	0.000154236	468	4.81e-05	0.00227012	dihydroorotate oxidase (fumarate)
87	2.3.3.1	0.00142734	0.000350699	883	5.12e-05	0.00239864	citrate (si)-synthase
88	3.5.2.15	-0.000179979	4.43e-05	168	5.23e-05	0.00240848	cyanuric acid amidohydrolase
89	2.7.1.25	-0.00158442	0.000391638	895	5.68e-05	0.00256176	adenylyl-sulfate kinase
90	3.4.24.71	0.000783554	0.000194838	777	6.28e-05	0.0027662	endothelin-converting enzyme 1
91	3.1.1.11	-0.00241082	0.000600853	895	6.52e-05	0.00281284	pectinesterase
92	1.12.7.2	-0.00106035	0.000266267	890	7.39e-05	0.0029651	ferredoxin hydrogenase
93	3.2.1.65	-0.000961658	0.000242895	883	8.13e-05	0.00316221	levanase
94	1.1.1.40	0.00107433	0.000271492	792	8.2e-05	0.00316733	malate dehydrogenase (oxaloacetate-decarboxylating
95	3.2.1.4	0.00217897	0.000554365	895	9.14e-05	0.00342541	cellulase
96	4.2.1.104	0.0013318	0.000338939	361	9.19e-05	0.00343118	cyanase
97	2.7.1.76	-0.000394165	0.000100657	130	9.7e-05	0.0035885	deoxyadenosine kinase
98	3.2.1.10	-0.0010251	0.000262594	894	0.000101961	0.00373415	oligo-1,6-glucosidase
99	2.4.2.19	0.00121637	0.000312815	895	0.000108475	0.00393438	nicotinate-nucleotide diphosphorylase (carboxylati
100	6.3.2.13	-0.00111013	0.000286042	895	0.00011181	0.00402945	udp-n-acetylmuramoyl-l-alanyl-d-glutamate--2,6-dia
101	1.8.99.2	0.00113546	0.000293245	867	0.00011592	0.00412486	adenylyl-sulfate reductase
102	1.1.1.34	0.000952255	0.00024631	344	0.000118742	0.00414677	hydroxymethylglutaryl-coa reductase (nadph)
103	2.7.7.43	0.000877468	0.000228808	554	0.00013455	0.00454409	n-acylneuraminate cytidylyltransferase
104	6.1.1.23	-0.000806486	0.000210576	877	0.000137296	0.00457267	aspartate--trna(asn) ligase
105	3.4.19.11	0.000860747	0.000224853	862	0.000138322	0.00458904	gamma-d-glutamyl-meso-diaminopimelate peptidase
106	1.2.7.8	0.00164297	0.00042991	895	0.000141891	0.00467147	Indolepyruvate ferredoxin oxidoreductase
107	2.7.4.2	-0.000652611	0.000170808	554	0.000142422	0.00467147	phosphomevalonate kinase
108	2.3.3.5	0.00154629	0.000405459	773	0.000146475	0.00475968	2-methylcitrate synthase
109	6.3.5.1	0.00114289	0.000300931	894	0.000155985	0.00497037	nad(+) synthase (glutamine-hydrolyzing)
110	4.1.1.70	0.00106147	0.000279729	895	0.000157996	0.00497821	glutaconyl-coa decarboxylase
111	4.2.1.2	0.00110452	0.000292753	895	0.0001722	0.00526223	fumarate hydratase
112	5.5.1.1	0.00104805	0.000277845	852	0.000172755	0.00526223	muconate cycloisomerase
113	4.1.1.5	-0.00071163	0.000188913	540	0.000176249	0.00533001	acetolactate decarboxylase
114	3.2.1.51	-0.00118251	0.000314677	892	0.000182689	0.00544974	alpha-l-fucosidase
115	2.4.2.28	0.000756664	0.000201507	492	0.000184733	0.00545495	s-methyl-5'-thioadenosine phosphorylase
116	2.3.1.31	0.00130872	0.000348638	882	0.000185623	0.0054669	homoserine o-acetyltransferase
117	3.1.6.12	-0.00087071	0.000233507	832	0.000204681	0.00575762	n-acetylgalactosamine-4-sulfatase
118	2.7.4.6	-0.00134315	0.000360915	895	0.00021062	0.00586617	nucleoside-diphosphate kinase
119	3.5.3.8	0.00080745	0.000217563	681	0.00021914	0.00601435	formimidoylglutamase
120	1.1.1.170	-0.000239994	6.48e-05	128	0.000224636	0.00610576	(decarboxylating)
121	2.7.14.1	0.00132088	0.000357242	646	0.000231294	0.00622672	protein arginine kinase
122	1.1.1.14	-0.00134565	0.000364745	895	0.000238693	0.00630285	l-iditol 2-dehydrogenase
123	4.1.2.n3	-0.000201468	5.46e-05	159	0.000238272	0.00630285	transferred entry: 4.1.2.53
124	3.11.1.1	-0.00154048	0.000418022	895	0.000242533	0.00631984	phosphonoacetaldehyde hydrolase
125	1.14.13.39	0.000730044	0.000198056	392	0.000241718	0.00631984	nitric-oxide synthase (nadph)
126	3.1.3.3	-0.000652149	0.000177478	894	0.000252705	0.00649321	phosphoserine phosphatase
127	5.1.1.20	-0.000924126	0.00025173	892	0.000256072	0.00653504	l-ala-d/l-glu epimerase
128	3.1.3.27	-0.00159995	0.000437305	882	0.00026863	0.00677886	phosphatidylglycerophosphatase
129	3.5.1.19	-0.00106068	0.000291341	671	0.000287804	0.00705745	nicotinamidase
130	2.7.7.77	-0.000949615	0.000261643	890	0.000300449	0.00721076	molybdenum cofactor guanylyltransferase
131	3.4.23.49	-0.000707978	0.00019578	173	0.000315989	0.00751939	omptin
132	1.3.1.12	0.000969058	0.000269975	894	0.000349728	0.00798569	prephenate dehydrogenase
133	3.6.3.2	-0.000552792	0.000154295	703	0.000358754	0.0081097	magnesium-importing atpase
134	2.7.11.32	-0.000926697	0.000260264	853	0.000389848	0.00868684	[pyruvate, phosphate dikinase] kinase
135	2.4.1.109	-0.00135096	0.000379461	449	0.000390446	0.00868684	dolichyl-phosphate-mannose--protein mannosyltransf
136	3.8.1.2	0.000906526	0.000255729	893	0.000413529	0.00903993	(s)-2-haloacid dehalogenase
137	2.6.1.37	-0.00143195	0.000404312	895	0.000418449	0.0091298	2-aminoethylphosphonate--pyruvate transaminase
138	3.2.1.78	0.00220981	0.000624467	798	0.000423149	0.00919676	mannan endo-1,4-beta-mannosidase
139	3.1.1.1	0.000694145	0.000196785	789	0.000441331	0.00955512	carboxylesterase
140	2.7.6.5	0.00105016	0.000298919	895	0.000465349	0.00994573	gtp diphosphokinase
141	2.7.1.12	-0.000998679	0.000284624	363	0.00047304	0.0100498	gluconokinase
142	5.4.99.1	0.00125188	0.000356966	527	0.000476146	0.0100768	methylaspartate mutase
143	4.1.1.19	0.00137024	0.000391045	895	0.000481385	0.0101496	arginine decarboxylase
144	3.6.1.7	-0.00141708	0.00040504	893	0.00049113	0.0103165	cylphosphatase
145	2.7.1.107	-0.00137177	0.000392559	888	0.000498836	0.0104395	diacylglycerol kinase (atp)
146	4.1.99.12	-0.00119599	0.000344051	895	0.000533464	0.0109157	3,4-dihydroxy-2-butanone-4-phosphate synthase
147	3.6.3.28	0.00107997	0.000310706	890	0.000534171	0.0109157	phosphonate-transporting atpase
148	6.3.5.3	0.00134685	0.000390292	894	0.000585396	0.0116255	phosphoribosylformylglycinamidine synthase
149	1.4.1.2	-0.00167006	0.000484021	895	0.00058644	0.0116257	glutamate dehydrogenase
150	1.1.1.103	-0.00118255	0.000342865	895	0.000589351	0.0116506	l-threonine 3-dehydrogenase
151	3.3.1.1	0.00123543	0.000359312	895	0.000612848	0.0120225	adenosylhomocysteinase
152	1.7.1.7	-0.000767596	0.000223889	823	0.000635212	0.0123325	gmp reductase
153	3.5.1.47	-0.00086613	0.000254887	788	0.000709061	0.0135333	n-acetyldiaminopimelate deacetylase
154	1.1.1.2	-0.000863267	0.000254043	808	0.000709001	0.0135333	alcohol dehydrogenase (nadp(+))
155	1.4.1.16	-0.00145774	0.000429085	895	0.000711023	0.0135479	diaminopimelate dehydrogenase
156	2.7.1.55	-0.000614429	0.000181598	615	0.000747458	0.0140303	allose kinase
157	4.1.3.39	0.00135486	0.000400635	855	0.000751975	0.0140605	4-hydroxy-2-oxovalerate aldolase
158	1.1.1.44	-0.00144272	0.000427261	895	0.000765888	0.0142561	phosphogluconate dehydrogenase (nadp(+)-dependent,
159	2.3.1.51	-0.00118341	0.000350635	895	0.000770367	0.0143159	1-acylglycerol-3-phosphate o-acyltransferase
160	1.1.1.67	-0.000803561	0.000238421	828	0.000783463	0.0145353	mannitol 2-dehydrogenase
161	3.6.4.13	-0.00186357	0.000553884	811	0.000799853	0.0147907	rna helicase
162	2.6.1.62	-0.00104445	0.000310586	895	0.000804753	0.014853	adenosylmethionine--8-amino-7-oxononanoate transam
163	1.2.7.3	0.00195145	0.000582543	895	0.000842901	0.0152615	2-oxoglutarate synthase
164	2.8.1.6	-0.000913083	0.000273586	895	0.000880976	0.015809	biotin synthase
165	3.1.4.57	-0.000195677	5.86e-05	90	0.000884349	0.015809	phosphoribosyl 1,2-cyclic phosphate 1,2-diphosphod
166	4.2.1.51	0.00098743	0.000297557	894	0.000942368	0.0166613	prephenate dehydratase
167	5.1.3.3	-0.00176826	0.000533648	895	0.0009589	0.0168925	aldose 1-epimerase
168	3.1.4.46	-0.00131573	0.000397645	893	0.000975079	0.0170525	glycerophosphodiester phosphodiesterase
169	2.4.2.4	-0.000857703	0.000259491	867	0.00098706	0.0171557	hymidine phosphorylase
170	1.8.1.4	-0.00158169	0.000482465	895	0.00108515	0.0183791	dihydrolipoyl dehydrogenase
171	3.5.3.18	-0.000338401	0.000103637	318	0.0011359	0.0191238	dimethylargininase
172	3.5.3.1	-0.00069531	0.0002132	881	0.00115172	0.0192878	arginase
173	1.8.98.1	0.00084251	0.00025897	882	0.00118418	0.0196723	cob--com heterodisulfide reductase
174	4.1.2.19	-0.000854553	0.000262921	895	0.00119696	0.0197683	rhamnulose-1-phosphate aldolase
175	3.1.5.1	0.00126492	0.000390527	891	0.00124445	0.0201978	dgtpase
176	4.2.1.1	-0.00134611	0.000420001	895	0.00139923	0.0218908	carbonate dehydratase
177	3.6.3.32	-0.000261021	8.17e-05	191	0.00144147	0.0222432	quaternary-amine-transporting atpase
178	1.2.4.1	-0.000620529	0.000194935	480	0.00150746	0.0230408	pyruvate dehydrogenase (acetyl-transferring)
179	1.1.1.202	-0.000467455	0.000147404	254	0.0015705	0.023747	1,3-propanediol dehydrogenase
180	2.1.1.10	-0.000855447	0.000271325	542	0.00167173	0.0249103	homocysteine s-methyltransferase
181	4.1.1.37	-0.000834363	0.000264743	879	0.00167883	0.0249327	uroporphyrinogen decarboxylase
182	3.4.13.21	0.000789718	0.000250655	801	0.00168438	0.0249342	dipeptidase e
183	1.1.1.132	0.000222817	7.08e-05	623	0.00171327	0.0251637	gdp-mannose 6-dehydrogenase
184	1.1.1.36	-0.000269461	8.57e-05	198	0.0017116	0.0251637	acetoacetyl-coa reductase
185	2.7.1.60	-0.000686087	0.000218732	812	0.00176578	0.0256676	n-acylmannosamine kinase
186	3.2.1.50	-0.00102164	0.000326887	875	0.00183418	0.0264573	alpha-n-acetylglucosaminidase
187	1.2.99.7	-0.000878897	0.000281927	871	0.00188348	0.0268933	aldehyde dehydrogenase (fad-independent)
188	2.4.1.157	0.00129066	0.000414606	717	0.00191204	0.0272481	1,2-diacylglycerol 3-glucosyltransferase
189	2.7.1.17	-0.000939376	0.00030226	895	0.00194524	0.0273936	xylulokinase
190	1.1.1.100	-0.00135014	0.000434889	895	0.00196661	0.0275228	3-oxoacyl-[acyl-carrier-protein] reductase
191	3.4.22.70	-0.000303074	9.78e-05	174	0.00201286	0.0280656	sortase a
192	1.11.1.5	0.000982048	0.000318875	799	0.00213629	0.0292174	cytochrome-c peroxidase
193	3.5.4.26	-0.000846989	0.000275602	602	0.00218285	0.0295694	diaminohydroxyphosphoribosylaminopyrimidine deamin
194	3.2.1.70	-0.000664105	0.000216119	812	0.00218547	0.0295694	glucan 1,6-alpha-glucosidase
195	1.1.1.264	-0.000511062	0.000167736	160	0.0023818	0.0312767	l-idonate 5-dehydrogenase (nad(p)(+))
196	4.2.1.3	0.000950718	0.000312985	893	0.00245534	0.0318371	aconitate hydratase
197	2.7.7.58	-0.00111588	0.000367503	751	0.00246494	0.0318371	(2,3-dihydroxybenzoyl)adenylate synthase
198	3.6.3.24	-0.000807547	0.000266452	492	0.00251106	0.0321872	nickel-transporting atpase
199	3.1.11.3	-0.000411271	0.000135715	154	0.00251391	0.0321872	exodeoxyribonuclease (lambda-induced)
200	1.17.4.2	0.000617863	0.000205344	894	0.00269668	0.0338737	ribonucleoside-triphosphate reductase
201	4.1.2.13	0.000930406	0.000309286	895	0.00270255	0.0339096	fructose-bisphosphate aldolase
202	2.3.1.30	0.000800469	0.000267026	895	0.00279666	0.0348579	serine o-acetyltransferase
203	3.4.23.43	0.00105763	0.000353129	876	0.00282117	0.0350085	prepilin peptidase
204	6.3.4.14	-0.00077673	0.000259429	895	0.00283058	0.0350191	biotin carboxylase
205	3.5.4.12	0.000884722	0.000296247	894	0.00290082	0.0355666	dcmp deaminase
206	2.1.1.181	-0.000780151	0.000261658	890	0.00294685	0.0359356	23s rrna (adenine(1618)-n(6))-methyltransferase
207	3.2.1.33	-0.000632132	0.00021298	453	0.00307839	0.037059	amylo-alpha-1,6-glucosidase
208	2.7.7.87	0.000948297	0.000320341	895	0.00315629	0.037755	l-threonylcarbamoyladenylate synthase
209	4.3.1.2	0.000447233	0.000151339	198	0.00320829	0.0381343	methylaspartate ammonia-lyase
210	5.4.99.9	-0.000950241	0.000321928	894	0.00324409	0.0384384	udp-galactopyranose mutase
211	4.2.99.20	-0.000629857	0.000213573	502	0.00327099	0.0386758	2-succinyl-6-hydroxy-2,4-cyclohexadiene-1-carboxyl
212	3.2.2.16	-0.000418738	0.000142079	232	0.00329124	0.0388746	methylthioadenosine nucleosidase
213	5.1.3.9	-0.000797111	0.00027151	894	0.00341306	0.0398544	n-acylglucosamine-6-phosphate 2-epimerase
214	1.16.1.1	-0.000256179	8.74e-05	251	0.00345712	0.0402439	mercury(ii) reductase
215	2.1.1.51	0.000782533	0.000266977	891	0.00346526	0.040297	transferred entry: 2.1.1.187 and 2.1.1.188
216	5.1.3.2	-0.000779969	0.000266387	895	0.00350013	0.0404938	udp-glucose 4-epimerase
217	1.4.1.1	-0.00139619	0.000477859	895	0.00356969	0.0411298	alanine dehydrogenase
218	3.4.21.96	-0.000230803	7.9e-05	196	0.00357443	0.0411424	lactocepin
219	3.2.1.89	-0.00148936	0.00051043	895	0.00361428	0.0414741	arabinogalactan endo-beta-1,4-galactanase
220	1.3.1.74	0.00101829	0.000350349	895	0.00374694	0.0423927	2-alkenal reductase (nad(p)(+))
221	2.6.1.77	-0.000308887	0.000107646	297	0.0042102	0.0458851	taurine--pyruvate aminotransferase
222	3.5.3.11	0.000722694	0.000252361	894	0.00428645	0.0465256	agmatinase
223	2.7.1.22	-0.000518027	0.000181632	509	0.00444533	0.0478645	ribosylnicotinamide kinase
224	3.1.1.31	-0.00080343	0.000282329	881	0.00453405	0.0483644	6-phosphogluconolactonase
225	1.1.1.157	0.000715855	0.000251957	894	0.00459851	0.0486336	3-hydroxybutyryl-coa dehydrogenase
226	6.3.5.8	0.000733793	0.000258253	804	0.00459592	0.0486336	transferred entry: 2.6.1.85
227	3.6.3.41	-0.000607163	0.000214132	784	0.00468096	0.049209	heme-transporting atpase
228	3.2.1.151	-0.000853379	0.000301177	601	0.00470985	0.0492831	xyloglucan-specific endo-beta-1,4-glucanase
229	3.2.1.6	-0.000271173	9.58e-05	113	0.00475191	0.0495607	endo-1,3(4)-beta-glucanase
230	2.3.1.183	-0.000498692	0.000176915	351	0.0049282	0.0508136	phosphinothricin acetyltransferase
231	2.1.2.3	0.00085002	0.000301617	895	0.00493762	0.0508642	phosphoribosylaminoimidazolecarboxamide formyltran
232	2.7.6.3	-0.000741322	0.000263616	881	0.00503107	0.0516853	2-amino-4-hydroxy-6-hydroxymethyldihydropteridine
233	4.4.1.8	-0.000742368	0.000266931	809	0.00553308	0.0555117	cystathionine beta-lyase
234	3.5.2.12	-0.000339555	0.000122236	369	0.00558834	0.0558834	6-aminohexanoate-cyclic-dimer hydrolase
235	2.6.1.29	0.000345372	0.00012564	239	0.00610239	0.0595509	diamine transaminase
236	1.8.4.2	0.000473395	0.00017235	619	0.00614275	0.059733	protein-disulfide reductase (glutathione)
237	3.4.24.57	0.000789547	0.000287817	527	0.00620771	0.060079	o-sialoglycoprotein endopeptidase
238	3.5.3.9	0.000526894	0.00019238	835	0.00629071	0.0605971	allantoate deiminase
239	3.6.3.4	0.000692648	0.00025293	895	0.00629688	0.0606048	cu(2+)-exporting atpase
240	1.1.1.272	-0.000547674	0.000200301	869	0.00637806	0.0609396	d-2-hydroxyacid dehydrogenase (nadp(+))
241	1.1.1.251	-0.000562953	0.000206009	868	0.00640868	0.0609396	galactitol-1-phosphate 5-dehydrogenase
242	5.1.1.11	0.000509413	0.000187189	583	0.00662951	0.0624736	phenylalanine racemase (atp-hydrolyzing)
243	5.4.99.62	-0.000888134	0.000327734	838	0.00686081	0.0639587	d-ribose pyranase
244	2.7.1.69	-0.00203247	0.000751576	895	0.00697761	0.0646733	protein-n(pi)-phosphohistidine--sugar phosphotrans
245	3.6.3.5	0.000665722	0.000246228	880	0.00699011	0.0646963	zinc-exporting atpase
246	4.3.1.15	-0.000563345	0.000209837	868	0.00739669	0.067823	diaminopropionate ammonia-lyase
247	6.3.5.11	-0.000661745	0.000247245	894	0.00757856	0.0689961	cobyrinate a,c-diamide synthase (glutamine-hydroly
248	4.1.99.1	0.000916097	0.000344765	889	0.00802319	0.0717128	tryptophanase
249	2.4.1.4	0.000664638	0.000250487	708	0.00811261	0.0720553	amylosucrase
250	2.7.1.63	-0.000280131	0.000106039	101	0.00839396	0.0738563	polyphosphate--glucose phosphotransferase
251	4.3.1.19	0.000691493	0.000261942	895	0.00844066	0.0742094	threonine ammonia-lyase
252	5.4.99.2	0.00102692	0.000390379	859	0.00867329	0.0754897	methylmalonyl-coa mutase
253	3.1.3.11	-0.000961057	0.000365643	895	0.00872837	0.0756245	fructose-bisphosphatase
254	2.7.1.45	0.000874406	0.000332707	895	0.00873458	0.0756245	2-dehydro-3-deoxygluconokinase
255	2.3.1.82	0.00070811	0.000269378	311	0.00872102	0.0756245	aminoglycoside 6'-n-acetyltransferase
256	2.3.1.157	0.00039756	0.000151662	625	0.00890963	0.0765087	glucosamine-1-phosphate n-acetyltransferase
257	1.1.1.95	0.000721987	0.000276227	894	0.00910868	0.0774172	phosphoglycerate dehydrogenase
258	1.4.3.16	-0.000904297	0.000346595	895	0.00923272	0.0781283	l-aspartate oxidase
259	2.4.99.16	0.000756316	0.000291638	520	0.00966306	0.0797945	starch synthase (maltosyl-transferring)
260	1.1.1.31	-0.000434281	0.000167458	726	0.00966207	0.0797945	3-hydroxyisobutyrate dehydrogenase
261	1.1.1.271	-0.00125668	0.000485132	895	0.00974543	0.0801672	gdp-l-fucose synthase
262	3.2.1.86	-0.00109739	0.000423512	895	0.00972374	0.0801672	6-phospho-beta-glucosidase
263	3.4.11.19	0.000622902	0.000240721	850	0.00982259	0.0804881	d-stereospecific aminopeptidase
264	2.4.1.83	-0.000481073	0.000185991	841	0.00985409	0.0804881	dolichyl-phosphate beta-d-mannosyltransferase
265	2.4.1.80	-0.000234901	9.1e-05	275	0.0100087	0.0812248	ceramide glucosyltransferase
266	1.18.6.1	0.000569981	0.00022104	874	0.0100809	0.0815729	nitrogenase
267	1.2.1.2	0.000852388	0.000330745	796	0.0101232	0.0818253	formate dehydrogenase
268	4.1.1.96	-0.000331125	0.00012849	373	0.0101266	0.0818253	carboxynorspermidine decarboxylase
269	4.1.3.6	0.000804118	0.000312672	890	0.0102815	0.0826626	citrate (pro-3s)-lyase
270	6.2.1.14	-0.000701376	0.000272973	667	0.0103514	0.082988	6-carboxyhexanoate--coa ligase
271	1.1.1.159	-0.00115731	0.000450737	893	0.0104049	0.0831804	7-alpha-hydroxysteroid dehydrogenase
272	1.1.1.18	-0.000790064	0.000309255	741	0.0107944	0.0850878	Inositol 2-dehydrogenase
273	3.2.1.26	-0.000955202	0.000374414	895	0.0109039	0.0854713	beta-fructofuranosidase
274	1.2.1.12	-0.000753097	0.000295401	882	0.0109594	0.0854923	glyceraldehyde-3-phosphate dehydrogenase (phosphor
275	4.2.1.59	-0.000849309	0.000335512	895	0.0115346	0.088571	3-hydroxyacyl-[acyl-carrier-protein] dehydratase
276	1.1.1.140	-0.000693402	0.000275036	811	0.0118736	0.0903288	sorbitol-6-phosphate 2-dehydrogenase
277	3.1.3.41	0.000473705	0.000188584	796	0.0121862	0.092008	4-nitrophenylphosphatase
278	3.4.22.40	-0.00052935	0.000211031	775	0.0123072	0.092427	bleomycin hydrolase
279	1.3.1.76	0.000712454	0.000285044	872	0.0126199	0.0941152	precorrin-2 dehydrogenase
280	2.3.1.12	-0.000496179	0.000198783	500	0.0127393	0.0943177	dihydrolipoyllysine-residue acetyltransferase
281	1.6.99.5	0.000984283	0.000394663	866	0.0128147	0.0946006	transferred entry: 1.6.5.11
282	3.4.21.89	-0.00116851	0.000470783	895	0.0132486	0.0967899	signal peptidase I
283	2.4.1.281	-0.000851974	0.000344046	895	0.0134611	0.09761	4-o-beta-d-mannosyl-d-glucose phosphorylase
284	5.3.1.23	-0.000599042	0.000242881	895	0.0138375	0.0989147	s-methyl-5-thioribose-1-phosphate Isomerase
285	3.2.1.85	-0.000700125	0.000284263	806	0.0139705	0.0995866	6-phospho-beta-galactosidase
286	3.6.4.12	0.00134903	0.000550928	895	0.0145337	0.102207	dna helicase
287	2.6.1.21	-0.000384467	0.000157162	291	0.0146275	0.102803	d-amino-acid transaminase
288	1.1.1.93	0.000587064	0.00024078	672	0.0149585	0.104608	tartrate dehydrogenase
289	3.5.4.2	0.000688017	0.000283224	895	0.0153304	0.106286	adenine deaminase
290	4.2.3.1	0.000639689	0.00026397	895	0.0155797	0.107749	threonine synthase
291	2.3.2.8	-0.000314902	0.000130432	153	0.0159688	0.109501	arginyltransferase
292	2.7.1.27	0.00013062	5.42e-05	194	0.0161729	0.110497	erythritol kinase
293	1.3.1.9	-0.00124175	0.000515391	895	0.0161861	0.11052	enoyl-[acyl-carrier-protein] reductase (nadh)
294	5.3.3.3	0.00039085	0.000162562	613	0.0164086	0.111567	vinylacetyl-coa delta-isomerase
295	1.1.1.90	-0.000144217	6e-05	200	0.0164702	0.111887	aryl-alcohol dehydrogenase
296	1.6.5.11	-0.00252229	0.00105164	895	0.016673	0.112753	nadh dehydrogenase (quinone)
297	3.2.1.93	-0.000635012	0.000266238	883	0.0172843	0.115707	alpha,alpha-phosphotrehalase
298	1.3.1.26	-0.00021998	9.25e-05	115	0.0175662	0.11697	transferred entry: 1.17.1.8
299	3.2.1.94	-0.000522167	0.000220329	298	0.0180058	0.118984	glucan 1,6-alpha-isomaltosidase
300	2.7.1.29	-0.000497922	0.000211233	842	0.018631	0.121338	glycerone kinase
301	1.2.99.3	0.000194722	8.26e-05	489	0.0186727	0.121469	transferred entry: 1.2.5.2
302	6.3.4.15	0.000613522	0.000260572	895	0.0187657	0.121835	biotin--[acetyl-coa-carboxylase] ligase
303	4.1.1.17	-0.000615949	0.000262072	535	0.0189783	0.122259	ornithine decarboxylase
304	3.2.2.23	-0.000700794	0.000298261	882	0.0190138	0.122307	dna-formamidopyrimidine glycosylase
305	2.3.1.n3	-0.000415903	0.000177065	389	0.0190508	0.122307	glycerol-3-phosphate acyltransferase (acyl-phospha
306	1.17.99.5	-0.000401072	0.000171216	627	0.0193778	0.123543	transferred entry: 1.17.98.1
307	4.3.1.7	-0.000669032	0.000288901	887	0.0207994	0.129337	ethanolamine ammonia-lyase
308	3.1.2.6	-0.000773748	0.000334311	561	0.0208724	0.129648	hydroxyacylglutathione hydrolase
309	6.1.1.13	-0.000912351	0.00039459	889	0.0209997	0.12994	d-alanine--poly(phosphoribitol) ligase
310	3.4.25.2	0.000853759	0.00037151	750	0.0217913	0.132903	hslu--hslv peptidase
311	3.4.19.3	-0.000583564	0.000254133	876	0.0218935	0.133419	pyroglutamyl-peptidase I
312	5.3.99.n1	-0.000153993	6.73e-05	113	0.0223004	0.134879	transferred entry: 5.3.99.11
313	1.1.1.125	-0.000365038	0.000159774	448	0.0225674	0.135765	2-deoxy-d-gluconate 3-dehydrogenase
314	2.7.1.21	0.000848395	0.000372683	895	0.0230586	0.137474	thymidine kinase
315	2.8.3.19	-0.000382571	0.000168357	222	0.0233043	0.138259	coa:oxalate coa-transferase
316	2.7.1.15	-0.00102939	0.000454676	894	0.0238173	0.139854	ribokinase
317	2.5.1.1	0.000451011	0.000199192	382	0.0238044	0.139854	dimethylallyltranstransferase
318	1.13.12.16	0.000496703	0.000219722	738	0.0240283	0.140581	nitronate monooxygenase
319	1.1.1.69	-0.000916821	0.000406471	895	0.0243433	0.141615	gluconate 5-dehydrogenase
320	3.2.1.131	-0.000587723	0.00026113	871	0.0246516	0.14282	xylan alpha-1,2-glucuronosidase
321	3.5.3.3	0.000522336	0.000232063	449	0.0246425	0.14282	creatinase
322	2.4.1.52	-0.000133146	5.96e-05	90	0.0257545	0.146871	poly(glycerol-phosphate) alpha-glucosyltransferase
323	5.1.1.13	-0.000503646	0.000226054	649	0.0261333	0.148281	aspartate racemase
324	3.5.1.14	-0.000461616	0.000208237	891	0.0268928	0.150618	n-acyl-aliphatic-l-amino acid amidohydrolase
325	2.3.1.89	-0.000578829	0.000263117	877	0.0280738	0.154609	tetrahydrodipicolinate n-acetyltransferase
326	2.4.1.319	0.000339641	0.000154754	284	0.0284448	0.155756	beta-1,4-mannooligosaccharide phosphorylase
327	2.5.1.17	0.000621466	0.000285164	893	0.0295722	0.159585	cob(i)yrinic acid a,c-diamide adenosyltransferase
328	1.5.3.1	-0.000773407	0.000356173	887	0.0301652	0.161339	sarcosine oxidase
329	3.4.17.4	-0.000195353	9.04e-05	108	0.0309533	0.163967	gly-xaa carboxypeptidase
330	3.4.21.116	0.000562262	0.000261218	892	0.0316325	0.166425	spoivb peptidase
331	2.1.1.176	-0.000482519	0.00022493	316	0.0322105	0.168523	16s rrna (cytosine(967)-c(5))-methyltransferase
332	3.1.13.1	0.000630978	0.000294654	895	0.0325145	0.169347	exoribonuclease II
333	1.2.7.5	-0.000158455	7.47e-05	178	0.034269	0.175467	aldehyde ferredoxin oxidoreductase
334	3.1.3.7	-0.000741953	0.000350173	887	0.0343859	0.175797	'(2'),5'-bisphosphate nucleotidase
335	5.1.3.6	0.000352911	0.000167239	467	0.0351218	0.177816	udp-glucuronate 4-epimerase
336	1.1.1.38	0.000547901	0.000259818	894	0.0352455	0.178202	malate dehydrogenase (oxaloacetate-decarboxylating
337	5.1.99.5	-0.000100109	4.75e-05	129	0.0353134	0.178386	hydantoin racemase
338	3.2.1.185	-0.000231204	0.000109702	355	0.035352	0.178421	non-reducing end beta-l-arabinofuranosidase
339	3.1.3.1	0.000736655	0.000350018	893	0.0356077	0.17923	alkaline phosphatase
340	6.2.1.30	-0.00115826	0.000551153	895	0.0358796	0.180117	phenylacetate--coa ligase
341	2.1.3.9	-0.000946059	0.000451446	895	0.0364016	0.181766	n-acetylornithine carbamoyltransferase
342	2.5.1.61	-0.000605481	0.000289079	895	0.0364995	0.181853	hydroxymethylbilane synthase
343	3.6.1.31	0.000725207	0.000346227	888	0.036492	0.181853	phosphoribosyl-atp diphosphatase
344	2.1.1.166	-0.000652125	0.000312155	830	0.0369854	0.183061	23s rrna (uridine(2552)-2'-o)-methyltransferase
345	1.3.1.44	0.00066697	0.000319452	873	0.037098	0.183377	trans-2-enoyl-coa reductase (nad(+))
346	4.4.1.5	-0.000729653	0.000350163	895	0.0374711	0.184252	lactoylglutathione lyase
347	2.1.1.61	-0.000381258	0.000183139	471	0.0376503	0.184811	trna (5-methylaminomethyl-2-thiouridylate)-methylt
348	1.11.1.6	-0.000730933	0.000351399	895	0.0378088	0.185445	catalase
349	2.1.1.188	-0.000377449	0.000182072	415	0.0384562	0.187461	23s rrna (guanine(748)-n(1))-methyltransferase
350	3.5.4.25	-0.000516146	0.000249123	851	0.0385704	0.187856	gtp cyclohydrolase II
351	3.5.1.49	-0.000209457	0.000101614	119	0.0395674	0.190817	formamidase
352	2.7.7.22	-0.000716072	0.000353419	894	0.0430532	0.201496	mannose-1-phosphate guanylyltransferase (gdp)
353	4.1.1.64	-0.000198384	9.86e-05	122	0.0446	0.206513	2,2-dialkylglycine decarboxylase (pyruvate)
354	4.2.3.12	0.00060422	0.000301848	834	0.0456202	0.208761	6-pyruvoyltetrahydropterin synthase
355	1.2.2.2	0.000252239	0.000126091	287	0.0457592	0.209312	deleted entry
356	2.7.7.56	0.000652852	0.000329488	891	0.0478561	0.215488	trna nucleotidyltransferase
357	1.5.5.1	-9.33e-05	4.71e-05	119	0.048072	0.215994	electron-transferring-flavoprotein dehydrogenase
358	6.2.1.22	0.000496003	0.000250966	868	0.0484243	0.217041	[citrate (pro-3s)-lyase] ligase
359	2.7.6.1	0.000677627	0.000343033	895	0.0485352	0.217166	ribose-phosphate diphosphokinase
360	4.1.3.4	0.000264164	0.000133777	283	0.0486194	0.217371	hydroxymethylglutaryl-coa lyase
361	6.3.2.17	0.000617848	0.00031648	895	0.0512256	0.225744	tetrahydrofolate synthase
362	3.5.1.4	-0.000201927	0.00010364	327	0.0516914	0.226398	amidase
363	3.3.2.1	-0.000264766	0.000136042	234	0.0519486	0.226925	Isochorismatase
364	3.1.3.45	0.000602253	0.00030988	778	0.052274	0.227819	3-deoxy-manno-octulosonate-8-phosphatase
365	1.1.1.21	-0.000342028	0.000176099	786	0.0524266	0.228153	ldehyde reductase
366	2.7.13.3	-0.0012007	0.000619821	895	0.0530448	0.229455	histidine kinase
367	4.1.2.29	0.000171702	8.91e-05	757	0.0541863	0.231875	5-dehydro-2-deoxyphosphogluconate aldolase
368	3.2.1.1	0.000915045	0.000477824	895	0.0558133	0.236416	alpha-amylase
369	3.6.3.34	-0.000686245	0.000358882	895	0.0561785	0.237161	Iron-chelate-transporting atpase
370	6.3.4.6	0.000296931	0.000155325	885	0.0562423	0.237216	urea carboxylase
371	2.4.1.211	0.000531401	0.000278236	875	0.0564725	0.23769	1,3-beta-galactosyl-n-acetylhexosamine phosphoryla
372	5.4.2.6	-0.000481223	0.000253313	886	0.0577974	0.24084	beta-phosphoglucomutase
373	4.2.1.30	-0.000456242	0.000240386	681	0.0580299	0.241096	glycerol dehydratase
374	3.5.3.6	0.000481462	0.000253775	891	0.0581292	0.241154	arginine deiminase
